# Supplementary material for: Evidence in Clinical Studies for the Role of Wall Thickness in Ascending Thoracic Aortic Aneurysms: A Scoping Review
Source: Bioengineering (Basel). 2023 Jul 25;10(8):882. doi: 10.3390/bioengineering10080882 (PMC10451294; doi:10.3390/bioengineering10080882)
Supplement: Supplementary file 1 [file bioengineering-10-00882-s001.zip]

Archive with 1 entries (1 files):
- bioengineering-2423973-supplementary.pdf
